# Supplementary material for: Blood flow restriction exercise during microgravity exposure in parabolic flight
Source: Exp Physiol. 2025 Aug 6:10.1113/EP092767. Online ahead of print. doi: 10.1113/EP092767 (PMC13394582; doi:10.1113/EP092767)
Supplement: Supplementary file 1 — Supplement 1 and 2. Videos of BFR exercise being performed during microgravity in parabolic flight. [file EPH-9999-0-s001.zip]

Archive with 3 entries (3 files):
- Supplement 1.MP4
- Supplement 2.mp4
- Supplementary videos.zip
